# Supplementary material for: CLRe: A Synergistic Dual‐Engine Framework for One‐Step Retrosynthesis Prediction
Source: Adv Sci (Weinh). 2026 Jul 29:e76827. Online ahead of print. doi: 10.1002/advs.76827 (PMC13418513; doi:10.1002/advs.76827)
Supplement: Supplementary file 2 — Supporting File 2: advs76827‐sup‐0002‐DataSet.zip. [file ADVS-9999-e76827-s002.zip]

Archive with 36 entries (27 files):
- outputs/
- outputs/reviewer_point4_template_roundtrip/
- outputs/reviewer_point4_template_roundtrip/figures/
- outputs/reviewer_point4_template_roundtrip/figures/figure_point4_main_accuracy.png
- outputs/reviewer_point4_template_roundtrip/figures/figure_point4_protocol.png
- outputs/reviewer_point4_template_roundtrip/figures/figure_point4_validator_overlap.png
- outputs/reviewer_point6_publication_figures/
- outputs/reviewer_point6_publication_figures/figure_point6_formula_validation.png
- outputs/reviewer_point6_publication_figures/figure_point6_loss_decomposition_overview.png
- outputs/reviewer_point6_publication_figures/figure_point6_training_time_stability.png
- outputs/reviewer_point7_grokking_esd/
- outputs/reviewer_point7_grokking_esd/figures/
- outputs/reviewer_point7_grokking_esd/figures/figure_point7_esd_stability.png
- outputs/reviewer_point7_grokking_esd/figures/figure_point7_v2_budget_summary.png
- outputs/reviewer_point7_grokking_esd/figures/figure_point7_v2_extension_dynamics.png
- outputs/reviewer_point7_grokking_esd/figures/figure_point7_v2_four_checkpoint_topk.png
- outputs/reviewer_point7_grokking_esd/figures/figure_point7_v2_top1_delta.png
- outputs/reviewer_point7_grokking_esd/supplementary_point7/
- outputs/reviewer_point7_grokking_esd/supplementary_point7/point7_supp_esd_delta_heatmap.pdf
- outputs/reviewer_point7_grokking_esd/supplementary_point7/point7_supp_esd_delta_heatmap.png
- outputs/reviewer_point7_grokking_esd/supplementary_point7/point7_supp_esd_delta_heatmap.svg
- outputs/reviewer_point7_grokking_esd/supplementary_point7/point7_supp_esd_family_alpha.pdf
- outputs/reviewer_point7_grokking_esd/supplementary_point7/point7_supp_esd_family_alpha.png
- outputs/reviewer_point7_grokking_esd/supplementary_point7/point7_supp_esd_family_alpha.svg
- outputs/reviewer_point7_grokking_esd/supplementary_point7/point7_supp_post69_dynamics.pdf
- outputs/reviewer_point7_grokking_esd/supplementary_point7/point7_supp_post69_dynamics.png
- outputs/reviewer_point7_grokking_esd/supplementary_point7/point7_supp_post69_dynamics.svg
- outputs/reviewer_point7_grokking_esd/supplementary_point7/point7_supp_top1_ci.pdf
- outputs/reviewer_point7_grokking_esd/supplementary_point7/point7_supp_top1_ci.png
- outputs/reviewer_point7_grokking_esd/supplementary_point7/point7_supp_top1_ci.svg
- outputs/reviewer_point7_grokking_esd/supplementary_point7/point7_supp_topk_panel.pdf
- outputs/reviewer_point7_grokking_esd/supplementary_point7/point7_supp_topk_panel.png
- outputs/reviewer_point7_grokking_esd/supplementary_point7/point7_supp_topk_panel.svg
- outputs/reviewer_point9_dummy_complexity/
- outputs/reviewer_point9_dummy_complexity/figures/
- outputs/reviewer_point9_dummy_complexity/figures/figure_point9_dummy_formula_relationship.png
